# Supplementary material for: Relaxin Positively Influences Ischemia—Reperfusion Injury in Solid Organ Transplantation: A Comprehensive Review
Source: Int J Mol Sci. 2020 Jan 17;21(2):631. doi: 10.3390/ijms21020631 (PMC7013572; doi:10.3390/ijms21020631)
Supplement: Supplementary file 1 [file ijms-21-00631-s001.zip]

Archive with 3 entries (2 files):
- ijms-681260-suppl 2/
- ijms-681260-suppl 2/Supp_material_Flowchart.docx
- ijms-681260-suppl 2/Supp_material_Search_strategy.docx
